# Supplementary material for: The Effect of Monodentate Co-Ligands on the Properties of Pt(II) Complexes Bearing a Tridentate C^N*N-Luminophore
Source: Molecules. 2023 Nov 29;28(23):7834. doi: 10.3390/molecules28237834 (PMC10708416; doi:10.3390/molecules28237834)
Supplement: Supplementary file 1 [file molecules-28-07834-s001.zip]

Archive with 1 entries (1 files):
- molecules-2675905-supplementary.pdf
